# Supplementary material for: Characterization of the Composition of Bioactive Fractions from Dendrobium officinale Flowers That Protect against H2O2-Induced Oxidative Damage through the PI3K/AKT/Nrf2 Pathway
Source: Foods. 2024 Sep 29;13(19):3116. doi: 10.3390/foods13193116 (PMC11475059; doi:10.3390/foods13193116)
Supplement: Supplementary file 1 [file foods-13-03116-s001.zip]

Archive with 1 entries (1 files):
- foods-3211231-supplementary.pdf
